# Supplementary material for: CYLD-TRAF6 interaction promotes ADP-heptose-induced NF-κB signaling in H. pylori infection
Source: EMBO Rep. 2025 May 22;26(13):3241–63. doi: 10.1038/s44319-025-00480-y (PMC12238516; doi:10.1038/s44319-025-00480-y)
Supplement: Supplementary file 2 — Source data Fig. 1 [file 44319_2025_480_MOESM2_ESM.zip]

Archive with 12 entries (10 files):
- Source data_Figure 1/
- Source data_Figure 1/Fig 1A.JPG
- Source data_Figure 1/Fig 1B.JPG
- Source data_Figure 1/Fig 1D.JPG
- Source data_Figure 1/Fig 1F.JPG
- Source data_Figure 1/Fig 1G.JPG
- Source data_Figure 1/Fig 1H.JPG
- Source data_Figure 1/Fig 1I.JPG
- Source data_Figure 1/Fig 1E/
- Source data_Figure 1/Fig 1E/Left panel_C57BL_6 Spheroids WT_5xzstack-OP.czi
- Source data_Figure 1/Fig 1E/Right panel_C57BL_6 Spheroids CylDKO_5xzstack_2-OP.czi
- Source data_Figure 1/Fig 1C.xls
