# Supplementary material for: CYLD-TRAF6 interaction promotes ADP-heptose-induced NF-κB signaling in H. pylori infection
Source: EMBO Rep. 2025 May 22;26(13):3241–63. doi: 10.1038/s44319-025-00480-y (PMC12238516; doi:10.1038/s44319-025-00480-y)
Supplement: Supplementary file 2 — Source data Fig. 1 [file 44319_2025_480_MOESM2_ESM.zip › Source data_Figure 1/Fig 1C.xls]

## Sheet: Calculations for Fig 1C
Calculations for Fig 1C
Compilation of data for TNF regulation
Sample Name	RQ	RQ Min	RQ Max	Avg RQ	Avg RQ Min	Avg RQ Max	SD Min	SD Max			Avg RQ	SD Min	SD Max	Ttest (within cell clone)	Ttest (Significance between infected WT and infected CYLDKO cells)
WT uninfected (-)	1	0.930617	1.07456	1	0.781411	1.31686	0.218589	0.316856		WT uninfected (-)	1	0.218589	0.316856		0.00305677
	1	0.617042	1.62064							WT + H.p 3h	12.825	4.71501	8.52772	0.000332995
	1	0.796574	1.25538							CYLDKO uninfected (-)	1	0.214756	0.289198
WT + H.p 3h	12.2799	5.43939	27.723	12.825	8.10997	21.3527	4.71501	8.52772		CYLDKO + H.p 3h	3.20676	0.920198	1.31031	0.112977
	11.3707	8.36403	15.4583
	14.8243	10.5265	20.8768
CYLDKO uninfected (-)	1	0.885322	1.12953	1	0.785244	1.2892	0.214756	0.289198
	1	0.79437	1.25886
	1	0.676041	1.4792
CYLDKO + H.p 3h	1.17442	0.968757	1.42375	3.20676	2.28656	4.51707	0.920198	1.31031
	3.53859	2.5827	4.84828
	4.90726	3.30823	7.2792
Compilation of data for IL-8 regulation
Sample Name	RQ	RQ Min	RQ Max	Avg RQ	Avg RQ Min	Avg RQ Max	SD Min	SD Max			Avg RQ	SD Min	SD Max	Ttest (within cell clone)	Ttest (Significance between infected WT and infected CYLDKO cells)
WT uninfected (-)	1	0.836	1.19617	1	0.837658	1.19739	0.162342	0.197387		WT uninfected (-)	1	0.162342	0.197387		0.00895302
	1	0.894627	1.11778							WT + H.p 3h	175.142	22.3695	25.7863	0.00663866
	1	0.782347	1.2782							CYLDKO uninfected (-)	1	0.204708	0.258396
WT + H.p 3h	232.307	199.49	270.522	175.142	152.772	200.928	22.3695	25.7863		CYLDKO + H.p 3h	14.3343	3.04272	3.8684	0.0171284
	115.754	98.3808	136.196
	177.364	160.446	196.067
CYLDKO uninfected (-)	1	0.784339	1.27496	1	0.795292	1.2584	0.204708	0.258396
	1	0.774802	1.29065
	1	0.826736	1.20958
CYLDKO + H.p 3h	14.4191	11.0986	18.733	14.3343	11.2916	18.2027	3.04272	3.8684
	8.41296	6.7944	10.4171
	20.1708	15.9817	25.458

## Sheet: Data set 1
Block Type	96well
Chemistry	SYBR_GREEN
Experiment File Name	D:\eigene dateien\Michelle\IEIM\qPCR\2024\Expt_AGS CtrlAA4 CYLDKOAA3 CYLDKOAA8_Hp_240304\Expt_AGS CtrlAA4 CYLDKOAA3_Hp_240304.eds
Experiment Run End Time	2024-03-08 07:57:13 AM VET
Instrument Type	steponeplus
Passive Reference	ROX
Well	Sample Name	Target Name	Task	Reporter	Quencher	RQ	RQ Min	RQ Max	Cт	Cт Mean	Cт SD	ΔCт	ΔCт Mean	ΔCт SE	HK Control ΔCт Mean	HK Control ΔCт SE	ΔΔCт	Automatic Ct Threshold	Ct Threshold	Automatic Baseline	Baseline Start	Baseline End	Efficiency
A1	AGS/Ctrl/AA4 - H.p_1	IL-8	UNKNOWN	SYBR	None	1	0.836	1.19617	36.9713	36.8504	0.134903		3.4567	0.0812034			0	TRUE	1.86075	TRUE	3	15	1
A2	AGS/Ctrl/AA4 - H.p_1	IL-8	UNKNOWN	SYBR	None	1	0.836	1.19617	36.7049	36.8504	0.134903		3.4567	0.0812034			0	TRUE	1.86075	TRUE	3	13	1
A3	AGS/Ctrl/AA4 - H.p_1	IL-8	UNKNOWN	SYBR	None	1	0.836	1.19617	36.875	36.8504	0.134903		3.4567	0.0812034			0	TRUE	1.86075	TRUE	3	12	1
A5	AGS/Ctrl/AA4 - H.p_1	TNF	UNKNOWN	SYBR	None	1	0.930617	1.07456	39.2242	39.2316	0.0103553		5.83784	0.0241109			0	TRUE	1.85942	TRUE	3	13	1
A6	AGS/Ctrl/AA4 - H.p_1	TNF	UNKNOWN	SYBR	None	1	0.930617	1.07456	39.2389	39.2316	0.0103553		5.83784	0.0241109			0	TRUE	1.85942	TRUE	3	13	1
A7	AGS/Ctrl/AA4 - H.p_1	RPL13	UNKNOWN	SYBR	None				33.3708	33.3937	0.0324875							TRUE	1.87132	TRUE	3	13	1
A8	AGS/Ctrl/AA4 - H.p_1	RPL13	UNKNOWN	SYBR	None				33.4167	33.3937	0.0324875							TRUE	1.87132	TRUE	3	13	1
B1	AGS/Ctrl/AA4 H.p 3h_1	IL-8	UNKNOWN	SYBR	None	232.307	199.49	270.522	30.2338	30.1628	0.075476		-4.40319	0.0690387			-7.85989	TRUE	1.86075	TRUE	3	15	1
B2	AGS/Ctrl/AA4 H.p 3h_1	IL-8	UNKNOWN	SYBR	None	232.307	199.49	270.522	30.171	30.1628	0.075476		-4.40319	0.0690387			-7.85989	TRUE	1.86075	TRUE	3	14	1
B3	AGS/Ctrl/AA4 H.p 3h_1	IL-8	UNKNOWN	SYBR	None	232.307	199.49	270.522	30.0835	30.1628	0.075476		-4.40319	0.0690387			-7.85989	TRUE	1.86075	TRUE	3	13	1
B4	AGS/Ctrl/AA4 H.p 3h_1	TNF	UNKNOWN	SYBR	None	12.2799	5.43939	27.723	37.0533	36.7856	0.378634		2.21961	0.273037			-3.61823	TRUE	1.85942	TRUE	3	13	1
B5	AGS/Ctrl/AA4 H.p 3h_1	TNF	UNKNOWN	SYBR	None	12.2799	5.43939	27.723	36.5178	36.7856	0.378634		2.21961	0.273037			-3.61823	TRUE	1.85942	TRUE	3	13	1
B8	AGS/Ctrl/AA4 H.p 3h_1	RPL13	UNKNOWN	SYBR	None				34.5124	34.5659	0.0757295							TRUE	1.87132	TRUE	3	13	1
B9	AGS/Ctrl/AA4 H.p 3h_1	RPL13	UNKNOWN	SYBR	None				34.6195	34.5659	0.0757295							TRUE	1.87132	TRUE	3	13	1
E1	AGS/CYLDKO/AA3 - H.p_1	IL-8	UNKNOWN	SYBR	None	1	0.784339	1.27496	39.5044	39.6011	0.136696		5.95665	0.11012			0	TRUE	1.86075	TRUE	3	14	1
E2	AGS/CYLDKO/AA3 H.p 3h_1	IL-8	UNKNOWN	SYBR	None	14.4191	11.0986	18.733	36.8268	36.6468	0.189165		2.10674	0.136002			-3.84991	TRUE	1.86075	TRUE	3	15	1
E3	AGS/CYLDKO/AA3 H.p 3h_1	IL-8	UNKNOWN	SYBR	None	14.4191	11.0986	18.733	36.4497	36.6468	0.189165		2.10674	0.136002			-3.84991	TRUE	1.86075	TRUE	3	14	1
E4	AGS/CYLDKO/AA3 - H.p_1	TNF	UNKNOWN	SYBR	None	1	0.885322	1.12953	40.9657	40.9494	0.0230412		7.30501	0.0552171			0	TRUE	1.85942	TRUE	3	12	1
E5	AGS/CYLDKO/AA3 - H.p_1	TNF	UNKNOWN	SYBR	None	1	0.885322	1.12953	40.9331	40.9494	0.0230412		7.30501	0.0552171			0	TRUE	1.85942	TRUE	3	13	1
E7	AGS/CYLDKO/AA3 - H.p_1	RPL13	UNKNOWN	SYBR	None				33.5389	33.6444	0.0913807							TRUE	1.87132	TRUE	3	13	1
E8	AGS/CYLDKO/AA3 - H.p_1	RPL13	UNKNOWN	SYBR	None				33.6977	33.6444	0.0913807							TRUE	1.87132	TRUE	3	12	1
E9	AGS/CYLDKO/AA3 - H.p_1	RPL13	UNKNOWN	SYBR	None				33.6967	33.6444	0.0913807							TRUE	1.87132	TRUE	3	13	1
F1	AGS/CYLDKO/AA3 H.p 3h_1	IL-8	UNKNOWN	SYBR	None	14.4191	11.0986	18.733	36.6639	36.6468	0.189165		2.10674	0.136002			-3.84991	TRUE	1.86075	TRUE	3	13	1
F2	AGS/CYLDKO/AA3 - H.p_1	IL-8	UNKNOWN	SYBR	None	1	0.784339	1.27496	39.6977	39.6011	0.136696		5.95665	0.11012			0	TRUE	1.86075	TRUE	3	13	1
F4	AGS/CYLDKO/AA3 H.p 3h_1	TNF	UNKNOWN	SYBR	None	1.17442	0.968757	1.42375	41.6901	41.6131	0.101564		7.07306	0.100036			-0.23195	TRUE	1.85942	TRUE	3	14	1
F5	AGS/CYLDKO/AA3 H.p 3h_1	TNF	UNKNOWN	SYBR	None	1.17442	0.968757	1.42375	41.498	41.6131	0.101564		7.07306	0.100036			-0.23195	TRUE	1.85942	TRUE	3	13	1
F6	AGS/CYLDKO/AA3 H.p 3h_1	TNF	UNKNOWN	SYBR	None	1.17442	0.968757	1.42375	41.6513	41.6131	0.101564		7.07306	0.100036			-0.23195	TRUE	1.85942	TRUE	3	14	1
F7	AGS/CYLDKO/AA3 H.p 3h_1	RPL13	UNKNOWN	SYBR	None				34.4736	34.5401	0.140379							TRUE	1.87132	TRUE	3	13	1
F8	AGS/CYLDKO/AA3 H.p 3h_1	RPL13	UNKNOWN	SYBR	None				34.4453	34.5401	0.140379							TRUE	1.87132	TRUE	3	14	1
F9	AGS/CYLDKO/AA3 H.p 3h_1	RPL13	UNKNOWN	SYBR	None				34.7013	34.5401	0.140379							TRUE	1.87132	TRUE	3	14	1

## Sheet: Data set 2
Block Type	96well
Chemistry	SYBR_GREEN									Note that Samples from Expt 2_AGS/Ctrl/AA4 vs AGS/CYLDKO/AA3_240304 are used here.
Experiment File Name	X:\qPCR\2024\Expt_AGS CtrlAA4 CYLDKOAA3 CYLDKOAA8_Hp_240304\Expt_AGS CtrlAA4 CYLDKOAA3_Hp_240311.eds									5µg total RNA was reverse transcribed to cDNA yesterday (13.03.24) using RevertAid kit
Experiment Run End Time	2024-03-14 13:07:54 PM CET
Instrument Type	steponeplus
Passive Reference	ROX
Well	Sample Name	Target Name	Task	Reporter	Quencher	RQ	RQ Min	RQ Max	Cт	Cт Mean	Cт SD	ΔCт	ΔCт Mean	ΔCт SE	HK Control ΔCт Mean	HK Control ΔCт SE	ΔΔCт	Automatic Ct Threshold	Ct Threshold	Automatic Baseline	Baseline Start	Baseline End	Efficiency	Tm1
A1	AGS/Ctrl/AA4 - H.p_1	IL-8	UNKNOWN	SYBR	None	1	0.894627	1.11778	37.0854	37.0676	0.02528		4.26135	0.0504776			0	TRUE	1.84346	TRUE	3	14	1	77.8198
A3	AGS/Ctrl/AA4 - H.p_1	IL-8	UNKNOWN	SYBR	None	1	0.894627	1.11778	37.0497	37.0676	0.02528		4.26135	0.0504776			0	TRUE	1.84346	TRUE	3	15	1	77.968
A5	AGS/Ctrl/AA4 - H.p_1	TNF	UNKNOWN	SYBR	None	1	0.617042	1.62064	38.4482	38.662	0.302252		5.85575	0.218875			0	TRUE	1.29717	TRUE	3	15	1	81.6946
A6	AGS/Ctrl/AA4 - H.p_1	TNF	UNKNOWN	SYBR	None	1	0.617042	1.62064	38.8757	38.662	0.302252		5.85575	0.218875			0	TRUE	1.29717	TRUE	3	14	1	81.6946
A7	AGS/Ctrl/AA4 - H.p_1	RPL13	UNKNOWN	SYBR	None				32.9006	32.8062	0.0817639							TRUE	1.46999	TRUE	3	15	1	80.5029
A8	AGS/Ctrl/AA4 - H.p_1	RPL13	UNKNOWN	SYBR	None				32.7574	32.8062	0.0817639							TRUE	1.46999	TRUE	3	14	1	80.5029
A9	AGS/Ctrl/AA4 - H.p_1	RPL13	UNKNOWN	SYBR	None				32.7607	32.8062	0.0817639							TRUE	1.46999	TRUE	3	14	1	80.7996
B1	AGS/Ctrl/AA4 H.p 3h_1	IL-8	UNKNOWN	SYBR	None	115.754	98.3808	136.196	30.3374	30.2948	0.0533151		-2.59357	0.0845025			-6.85492	TRUE	1.84346	TRUE	3	12	1	77.9689
B2	AGS/Ctrl/AA4 H.p 3h_1	IL-8	UNKNOWN	SYBR	None	115.754	98.3808	136.196	30.3121	30.2948	0.0533151		-2.59357	0.0845025			-6.85492	TRUE	1.84346	TRUE	3	12	1	77.9689
B3	AGS/Ctrl/AA4 H.p 3h_1	IL-8	UNKNOWN	SYBR	None	115.754	98.3808	136.196	30.235	30.2948	0.0533151		-2.59357	0.0845025			-6.85492	TRUE	1.84346	TRUE	3	13	1	77.968
B5	AGS/Ctrl/AA4 H.p 3h_1	TNF	UNKNOWN	SYBR	None	11.3707	8.36403	15.4583	35.3517	35.2369	0.16241		2.3485	0.139218			-3.50725	TRUE	1.29717	TRUE	3	12	1	81.6946
B6	AGS/Ctrl/AA4 H.p 3h_1	TNF	UNKNOWN	SYBR	None	11.3707	8.36403	15.4583	35.1221	35.2369	0.16241		2.3485	0.139218			-3.50725	TRUE	1.29717	TRUE	3	11	1	81.6946
B7	AGS/Ctrl/AA4 H.p 3h_1	RPL13	UNKNOWN	SYBR	None				32.8405	32.8884	0.136307							TRUE	1.46999	TRUE	3	12	1	80.5029
B8	AGS/Ctrl/AA4 H.p 3h_1	RPL13	UNKNOWN	SYBR	None				32.7825	32.8884	0.136307							TRUE	1.46999	TRUE	3	12	1	80.5029
B9	AGS/Ctrl/AA4 H.p 3h_1	RPL13	UNKNOWN	SYBR	None				33.0422	32.8884	0.136307							TRUE	1.46999	TRUE	3	12	1	80.6505
C1	AGS/CYLDKO/AA3 - H.p_1	IL-8	UNKNOWN	SYBR	None	1	0.774802	1.29065	39.0812	39.0805	0.000971063		7.0062	0.0855521			0	TRUE	1.84346	TRUE	3	14	1	77.9689
C3	AGS/CYLDKO/AA3 - H.p_1	IL-8	UNKNOWN	SYBR	None	1	0.774802	1.29065	39.0799	39.0805	0.000971063		7.0062	0.0855521			0	TRUE	1.84346	TRUE	3	12	1	77.8189
C4	AGS/CYLDKO/AA3 - H.p_1	TNF	UNKNOWN	SYBR	None	1	0.79437	1.25886	40.3844	40.2778	0.10352		8.2035	0.104359			0	TRUE	1.29717	TRUE	3	12	1	81.9928
C5	AGS/CYLDKO/AA3 - H.p_1	TNF	UNKNOWN	SYBR	None	1	0.79437	1.25886	40.2715	40.2778	0.10352		8.2035	0.104359			0	TRUE	1.29717	TRUE	3	12	1	81.6946
C6	AGS/CYLDKO/AA3 - H.p_1	TNF	UNKNOWN	SYBR	None	1	0.79437	1.25886	40.1777	40.2778	0.10352		8.2035	0.104359			0	TRUE	1.29717	TRUE	3	12	1	81.6946
C7	AGS/CYLDKO/AA3 - H.p_1	RPL13	UNKNOWN	SYBR	None				31.9888	32.0743	0.120985							TRUE	1.46999	TRUE	3	11	1	80.5029
C9	AGS/CYLDKO/AA3 - H.p_1	RPL13	UNKNOWN	SYBR	None				32.1599	32.0743	0.120985							TRUE	1.46999	TRUE	3	13	1	80.6505
D1	AGS/CYLDKO/AA3 H.p 3h_1	IL-8	UNKNOWN	SYBR	None	8.41296	6.7944	10.4171	36.6405	36.7137	0.103545		3.93359	0.0968649			-3.07261	TRUE	1.84346	TRUE	3	13	1	78.1179
D2	AGS/CYLDKO/AA3 H.p 3h_1	IL-8	UNKNOWN	SYBR	None	8.41296	6.7944	10.4171	36.7869	36.7137	0.103545		3.93359	0.0968649			-3.07261	TRUE	1.84346	TRUE	3	13	1	78.1179
D5	AGS/CYLDKO/AA3 H.p 3h_1	TNF	UNKNOWN	SYBR	None	3.53859	2.5827	4.84828	39.2883	39.1604	0.180863		6.38032	0.142751			-1.82318	TRUE	1.29717	TRUE	3	12	1	81.6946
D6	AGS/CYLDKO/AA3 H.p 3h_1	TNF	UNKNOWN	SYBR	None	3.53859	2.5827	4.84828	39.0325	39.1604	0.180863		6.38032	0.142751			-1.82318	TRUE	1.29717	TRUE	3	12	1	81.6946
D7	AGS/CYLDKO/AA3 H.p 3h_1	RPL13	UNKNOWN	SYBR	None				32.6638	32.7801	0.109846							TRUE	1.46999	TRUE	3	13	1	80.5029
D8	AGS/CYLDKO/AA3 H.p 3h_1	RPL13	UNKNOWN	SYBR	None				32.882	32.7801	0.109846							TRUE	1.46999	TRUE	3	12	1	80.5029

## Sheet: Data set 3
Block Type	96well
Chemistry	SYBR_GREEN
Experiment File Name	X:\qPCR\2024\Expt_AGS CtrlAA4 CYLDKOAA3 CYLDKOAA8_Hp_240304\Expt_AGS CtrlAA4 CYLDKOAA3_Hp_240311.eds
Experiment Run End Time	2024-03-14 13:07:54 PM CET
Instrument Type	steponeplus
Passive Reference	ROX
E1	AGS/Ctrl/AA4 - H.p_2	IL-8	UNKNOWN	SYBR	None	1	0.782347	1.2782	37.6618	37.767	0.14878		4.77276	0.111272			0	TRUE	1.84346	TRUE	3	15	1	78.1179
E2	AGS/Ctrl/AA4 - H.p_2	IL-8	UNKNOWN	SYBR	None	1	0.782347	1.2782	37.8722	37.767	0.14878		4.77276	0.111272			0	TRUE	1.84346	TRUE	3	14	1	78.1179
E4	AGS/Ctrl/AA4 - H.p_2	TNF	UNKNOWN	SYBR	None	1	0.796574	1.25538	39.9852	39.7933	0.194828		6.79905	0.11818			0	TRUE	1.29717	TRUE	3	15	1	81.9928
E5	AGS/Ctrl/AA4 - H.p_2	TNF	UNKNOWN	SYBR	None	1	0.796574	1.25538	39.5956	39.7933	0.194828		6.79905	0.11818			0	TRUE	1.29717	TRUE	3	14	1	81.6946
E6	AGS/Ctrl/AA4 - H.p_2	TNF	UNKNOWN	SYBR	None	1	0.796574	1.25538	39.7991	39.7933	0.194828		6.79905	0.11818			0	TRUE	1.29717	TRUE	3	13	1	81.6946
E7	AGS/Ctrl/AA4 - H.p_2	RPL13	UNKNOWN	SYBR	None				33.0422	32.9943	0.0627796							TRUE	1.46999	TRUE	3	13	1	80.5029
E8	AGS/Ctrl/AA4 - H.p_2	RPL13	UNKNOWN	SYBR	None				32.9232	32.9943	0.0627796							TRUE	1.46999	TRUE	3	13	1	80.5029
E9	AGS/Ctrl/AA4 - H.p_2	RPL13	UNKNOWN	SYBR	None				33.0173	32.9943	0.0627796							TRUE	1.46999	TRUE	3	14	1	80.6505
F1	AGS/Ctrl/AA4 H.p 3h_2	IL-8	UNKNOWN	SYBR	None	177.364	160.446	196.067	30.8764	30.8395	0.0520895		-2.69781	0.0454468			-7.47057	TRUE	1.84346	TRUE	3	12	1	77.9689
F2	AGS/Ctrl/AA4 H.p 3h_2	IL-8	UNKNOWN	SYBR	None	177.364	160.446	196.067	30.8027	30.8395	0.0520895		-2.69781	0.0454468			-7.47057	TRUE	1.84346	TRUE	3	13	1	78.1179
F4	AGS/Ctrl/AA4 H.p 3h_2	TNF	UNKNOWN	SYBR	None	14.8243	10.5265	20.8768	36.1455	36.4465	0.304667		2.90916	0.177903			-3.88989	TRUE	1.29717	TRUE	3	13	1	81.8437
F5	AGS/Ctrl/AA4 H.p 3h_2	TNF	UNKNOWN	SYBR	None	14.8243	10.5265	20.8768	36.7547	36.4465	0.304667		2.90916	0.177903			-3.88989	TRUE	1.29717	TRUE	3	12	1	81.8437
F6	AGS/Ctrl/AA4 H.p 3h_2	TNF	UNKNOWN	SYBR	None	14.8243	10.5265	20.8768	36.4393	36.4465	0.304667		2.90916	0.177903			-3.88989	TRUE	1.29717	TRUE	3	13	1	81.8437
F7	AGS/Ctrl/AA4 H.p 3h_2	RPL13	UNKNOWN	SYBR	None				33.5818	33.5373	0.0461113							TRUE	1.46999	TRUE	3	12	1	80.5029
F8	AGS/Ctrl/AA4 H.p 3h_2	RPL13	UNKNOWN	SYBR	None				33.5406	33.5373	0.0461113							TRUE	1.46999	TRUE	3	12	1	80.5029
F9	AGS/Ctrl/AA4 H.p 3h_2	RPL13	UNKNOWN	SYBR	None				33.4897	33.5373	0.0461113							TRUE	1.46999	TRUE	3	12	1	80.6505
G1	AGS/CYLDKO/AA3 - H.p_2	IL-8	UNKNOWN	SYBR	None	1	0.826736	1.20958	39.5986	39.6349	0.0514016		6.8398	0.0862547			0	TRUE	1.84346	TRUE	3	13	1	77.9689
G2	AGS/CYLDKO/AA3 - H.p_2	IL-8	UNKNOWN	SYBR	None	1	0.826736	1.20958	39.6713	39.6349	0.0514016		6.8398	0.0862547			0	TRUE	1.84346	TRUE	3	13	1	77.9689
G4	AGS/CYLDKO/AA3 - H.p_2	TNF	UNKNOWN	SYBR	None	1	0.676041	1.4792	41.9354	41.7761	0.2253		8.98094	0.177479			0	TRUE	1.29717	TRUE	3	12	1	81.8437
G5	AGS/CYLDKO/AA3 - H.p_2	TNF	UNKNOWN	SYBR	None	1	0.676041	1.4792	41.6168	41.7761	0.2253		8.98094	0.177479			0	TRUE	1.29717	TRUE	3	12	1	81.8437
G7	AGS/CYLDKO/AA3 - H.p_2	RPL13	UNKNOWN	SYBR	None				32.6737	32.7951	0.135486							TRUE	1.46999	TRUE	3	12	1	80.6519
G8	AGS/CYLDKO/AA3 - H.p_2	RPL13	UNKNOWN	SYBR	None				32.9412	32.7951	0.135486							TRUE	1.46999	TRUE	3	12	1	80.6519
G9	AGS/CYLDKO/AA3 - H.p_2	RPL13	UNKNOWN	SYBR	None				32.7705	32.7951	0.135486							TRUE	1.46999	TRUE	3	12	1	80.6505
H1	AGS/CYLDKO/AA3 H.p 3h_2	IL-8	UNKNOWN	SYBR	None	20.1708	15.9817	25.458	36.2592	36.1144	0.148363		2.5056	0.105531			-4.3342	TRUE	1.84346	TRUE	3	12	1	77.9689
H2	AGS/CYLDKO/AA3 H.p 3h_2	IL-8	UNKNOWN	SYBR	None	20.1708	15.9817	25.458	36.1211	36.1144	0.148363		2.5056	0.105531			-4.3342	TRUE	1.84346	TRUE	3	13	1	77.8198
H3	AGS/CYLDKO/AA3 H.p 3h_2	IL-8	UNKNOWN	SYBR	None	20.1708	15.9817	25.458	35.9627	36.1144	0.148363		2.5056	0.105531			-4.3342	TRUE	1.84346	TRUE	3	12	1	77.8189
H5	AGS/CYLDKO/AA3 H.p 3h_2	TNF	UNKNOWN	SYBR	None	4.90726	3.30823	7.2792	40.4117	40.2948	0.16541		6.68602	0.132212			-2.29492	TRUE	1.29717	TRUE	3	12	1	81.9927
H6	AGS/CYLDKO/AA3 H.p 3h_2	TNF	UNKNOWN	SYBR	None	4.90726	3.30823	7.2792	40.1778	40.2948	0.16541		6.68602	0.132212			-2.29492	TRUE	1.29717	TRUE	3	13	1	81.9927
H7	AGS/CYLDKO/AA3 H.p 3h_2	RPL13	UNKNOWN	SYBR	None				33.5471	33.6088	0.0871745							TRUE	1.46999	TRUE	3	13	1	80.6519
H9	AGS/CYLDKO/AA3 H.p 3h_2	RPL13	UNKNOWN	SYBR	None				33.6704	33.6088	0.0871745							TRUE	1.46999	TRUE	3	12	1	80.7996
Analysis Type	Singleplex
Endogenous Control	RPL13
RQ Min/Max Confidence Level	95.0
Reference Sample	AGS/Ctrl/AA4 - H.p_1
