# Supplementary material for: CYLD-TRAF6 interaction promotes ADP-heptose-induced NF-κB signaling in H. pylori infection
Source: EMBO Rep. 2025 May 22;26(13):3241–63. doi: 10.1038/s44319-025-00480-y (PMC12238516; doi:10.1038/s44319-025-00480-y)
Supplement: Supplementary file 3 — Source data Fig. 2 [file 44319_2025_480_MOESM3_ESM.zip]

Archive with 9 entries (8 files):
- Source data_Figure 2/
- Source data_Figure 2/Fig 2A.JPG
- Source data_Figure 2/Fig 2B.JPG
- Source data_Figure 2/Fig 2C.JPG
- Source data_Figure 2/Fig 2D.JPG
- Source data_Figure 2/Fig 2E.JPG
- Source data_Figure 2/Fig 2F.JPG
- Source data_Figure 2/Fig 2G.JPG
- Source data_Figure 2/Fig 2I.JPG
