# Supplementary material for: CYLD-TRAF6 interaction promotes ADP-heptose-induced NF-κB signaling in H. pylori infection
Source: EMBO Rep. 2025 May 22;26(13):3241–63. doi: 10.1038/s44319-025-00480-y (PMC12238516; doi:10.1038/s44319-025-00480-y)
Supplement: Supplementary file 4 — Source data Fig. 3 [file 44319_2025_480_MOESM4_ESM.zip]

Archive with 7 entries (6 files):
- Source data_Figure 3/
- Source data_Figure 3/Fig 3A.JPG
- Source data_Figure 3/Fig 3B.JPG
- Source data_Figure 3/Fig 3C.JPG
- Source data_Figure 3/Fig 3D.JPG
- Source data_Figure 3/Fig 3E.JPG
- Source data_Figure 3/Fig 3F.JPG
