# Supplementary material for: CYLD-TRAF6 interaction promotes ADP-heptose-induced NF-κB signaling in H. pylori infection
Source: EMBO Rep. 2025 May 22;26(13):3241–63. doi: 10.1038/s44319-025-00480-y (PMC12238516; doi:10.1038/s44319-025-00480-y)
Supplement: Supplementary file 7 — Figure EV1 Source Data [file 44319_2025_480_MOESM7_ESM.zip]

Archive with 11 entries (10 files):
- Source data_Figure EV1/
- Source data_Figure EV1/Fig EV1A.JPG
- Source data_Figure EV1/Fig EV1B.JPG
- Source data_Figure EV1/Fig EV1C.JPG
- Source data_Figure EV1/Fig EV1D.JPG
- Source data_Figure EV1/Fig EV1E.JPG
- Source data_Figure EV1/Fig EV1F.JPG
- Source data_Figure EV1/Fig EV1G.JPG
- Source data_Figure EV1/Fig EV1H.JPG
- Source data_Figure EV1/Fig EV1I.JPG
- Source data_Figure EV1/Fig EV1J.JPG
