# Supplementary material for: CYLD-TRAF6 interaction promotes ADP-heptose-induced NF-κB signaling in H. pylori infection
Source: EMBO Rep. 2025 May 22;26(13):3241–63. doi: 10.1038/s44319-025-00480-y (PMC12238516; doi:10.1038/s44319-025-00480-y)
Supplement: Supplementary file 10 — Figure EV4 Source Data [file 44319_2025_480_MOESM10_ESM.zip]

Archive with 3 entries (2 files):
- Source data_Figure EV4/
- Source data_Figure EV4/Fig EV4A.JPG
- Source data_Figure EV4/Fig EV4B.JPG
